# Supplementary material for: Indirect Genetic Effects of ADIPOQ Variants on Lipid Levels in a Sibling Study of a Rural Chinese Population
Source: Genes (Basel). 2022 Jan 17;13(1):161. doi: 10.3390/genes13010161 (PMC8774628; doi:10.3390/genes13010161)
Supplement: Supplementary file 1 [file genes-13-00161-s001.zip]

Archive with 1 entries (1 files):
- genes-1529505-Supplementary materials.pdf
